# Supplementary material for: Staphylococcus hsinchuensis sp. nov., Isolated from Soymilk
Source: Pathogens. 2024 Apr 21;13(4):343. doi: 10.3390/pathogens13040343 (PMC11055063; doi:10.3390/pathogens13040343)
Supplement: Supplementary file 1 [file pathogens-13-00343-s001.zip]

Archive with 1 entries (1 files):
- pathogens-2978369-supplementary.pdf
